# Supplementary material for: The functional O-mannose glycan on α-dystroglycan contains a phospho-ribitol primed for matriglycan addition
Source: eLife. 2016 Apr 29;5:e14473. doi: 10.7554/eLife.14473 (PMC4924997; doi:10.7554/eLife.14473)
Supplement: Source code 1. — DOI: http://dx.doi.org/10.7554/eLife.14473.020 [file elife-14473-code1.zip]

Archive with 1 entries (1 files):
- Source_Code_1.interval_list
